# Supplementary material for: Genome-wide identification of GH17 family genes and their expression patterns associated with bud dormancy-regrowth regulation in Prunus persica
Source: Front Plant Sci. 2025 Oct 8;16:1693135. doi: 10.3389/fpls.2025.1693135 (PMC12540407; doi:10.3389/fpls.2025.1693135)
Supplement: Supplementary file 1 [file DataSheet1.zip]

Archive with 8 entries (8 files):
- Supplementary Files/Supplementary Figure 1.docx
- Supplementary Files/Supplementary Table 1.xlsx
- Supplementary Files/Supplementary Table 2.xlsx
- Supplementary Files/Supplementary Table 3.xlsx
- Supplementary Files/Supplementary Table 4.xlsx
- Supplementary Files/Supplementary Table 5.xlsx
- Supplementary Files/Supplementary Table 6.xlsx
- Supplementary Files/Supplementary Table 7.xlsx
