# Supplementary material for: Genome-wide identification of GH17 family genes and their expression patterns associated with bud dormancy-regrowth regulation in Prunus persica
Source: Front Plant Sci. 2025 Oct 8;16:1693135. doi: 10.3389/fpls.2025.1693135 (PMC12540407; doi:10.3389/fpls.2025.1693135)
Supplement: Supplementary file 1 [file DataSheet1.zip › Supplementary Files/Supplementary Table 1.xlsx]

## Sheet: Sheet1
Supplementary Table 1. Primer sequences used for qRT-PCR in this paper.
Gene	Forward primer (5’-3’)	Reverse primer (3’-5’)
Ppactin	GTTATTCTTCATCGGCGTCTTCG	CTTCACCATTCCAGTTCCATTGTC
PpGH17-1	TGATACACTCATCCGTGGG	AGACCCGATTTCCGAGAA
PpGH17-2	GTTCCTTCCTGAGACACGA	TGTGAATGGGCAGTGGTA
PpGH17-3	ACATCAGTGTAGCCGAGGA	CGCTGTAAACATTCTTGGC
PpGH17-4	CTGTTTATGCTGCCATCAAG	CCTCTCTTCAAGTTTCCTCATC
PpGH17-5	CATTCCCTCTCCATTCTTGAG	GGGTTTGACTTGTAGGCGA
PpGH17-6	TACGACACGAATCCTCAGG	AAGACCTCATTGCCCACA
PpGH17-7	CGGCAAGCAACATCATTC	AAGACGGCGGTTCAGATT
PpGH17-8	TTGCTTGTTCCAGCCTAAC	TCATTGCTATCTCCACGGTA
PpGH17-9	CACCAACATAGTCCGCATC	GTGGGCTTGAACTTGAAAGA
PpGH17-10	ATGAAGTCTCTCCACGAGGC	ATTTGGTCTGGCGGTGAA
PpGH17-11	AGGTTATCCCGCTTCTGAC	GTGTAAGACTTGCCAGTGAACT
PpGH17-12	CAGCATCCTGCCTTACTACC	GACAGAACACCAAGAGAATGTG
PpGH17-13	TGTGCCAACTATGACCTCC	CAATCTGAGCATCCAGCA
PpGH17-14	GTTCCCGTTCTTTCTCTCAC	GCTTGACTTTGTTGATGCC
PpGH17-15	CACCCACAACACCACTAAGTT	ACGGTTTCAACGAGTTCG
PpGH17-16	CATAGAATGGTCGCTAAGCC	TGTAGTCCTCCAATCGCCT
PpGH17-17	TCTCAGCCAACCCGATAA	GTTTGATGGTGGGAACGA
PpGH17-18	GTTTCTCTGTTCCTGCCAA	TGATGGTGGTGAGGCTACT
PpGH17-19	GACAGTCTCCATCAACAGCA	GCAACCAGGGCTTTATGA
PpGH17-20	CTTTACTCTTCACAGCGTCTCA	TGGACTTGGAGGAACGAA
PpGH17-21	CAACACAGGGACTCCTAAGC	CAACACAGTTCCAGCACCT
PpGH17-22	CCACAAACATCACAGCCAT	GGAGGAAGAAAGAGGAGTTGA
PpGH17-23	ATTCCGCTGATTGTGACC	CCCTTCCTCATTTGCTTATC
PpGH17-24	ATCTCATCCGTCCGTCTCT	CGGCGAGGTATTGTATTTG
PpGH17-25	GCCTCGCTTAGAACCTTGA	TGCTGCTCCAATGACAAAG
PpGH17-26	TGCCTCTGATTTATGGGTTC	TCACTTTAGCCAGCGACTG
PpGH17-27	GGGTTTCCAAGAATGTCTCA	GGGCACAGTCACCTTTACTT
PpGH17-28	GTTTAGCGGTTGGCATTG	GAATCCCAGACTTGCTCAGA
PpGH17-29	CTGTGGGCAATGAACCTT	CCGCTGTCAGTCTGGTAAA
PpGH17-30	CAGAGAAAGTATTGGACGGG	TTGGAGCGACATCCCTAA
PpGH17-31	TGCCTCCTCTCCATAGTAATG	ATGACCTGAATACCCGACC
PpGH17-32	GCCGATGTTTACGAATCC	CCACTGCTTTGGTAGAGACTAA
PpGH17-33	GTTGGTAATGAGCCTTTCCTC	AACAGGGTTGCTATCTGGTG
PpGH17-34	CGACAACCCGAATGACAT	TCCTTCTCCTTCTGATGGC
PpGH17-35	GCAACCAATGTAGAGCCCT	GAAACTCCTAAGGCAGACCC
PpGH17-36	ATGACCTGCCTTCTCCAAC	TGCCAAACTGGGTAAGTCTT
PpGH17-37	TCATCTGACCCTGCCAATA	CCTGCCTTTGAGGTTATGTG
PpGH17-38	CGGACGAATGAGACTCTATGA	GATTTGGTGCGAATAAGGTG
PpGH17-39	GCCACCACCAAGAGAAGTT	CAGCAGCAGAGTAAGAGCCT
PpGH17-40	TTCAAGGCTCCAACATCG	GCTCACTTCGTTTCCAACC
PpGH17-41	GGTTTCTGCGTTCCTACTTCT	TTTCAGGGCTTGGAGAGTT
PpGH17-42	GTTATGGACGAAATGGCAAC	TTTGAGGATGGTCACGGT
PpGH17-43	AATACATCGTGGTTGGGAAC	TCAGGGTTGAAGAAGGCTT
PpGH17-44	TCAGAAGCACCCTTTGTTG	ATGGACGATAGTCTTGCCC
PpGH17-45	GAGCCCAGATTGGTGTATGT	GGTTGTCATTTGGAACGC
PpGH17-46	TGGCAACACTCAAGACATTC	TTCAAAGACCCTCCACCA
PpGH17-47	GGTAGGAAATGAAGTCAAGCCT	CGAAGGAGGAAAGGTCTCTC
PpGH17-48	CAGTTGGCAGACTCCTTTCT	GTCGCATTCTTGGGATGT
