# Supplementary material for: Genome-wide identification of GH17 family genes and their expression patterns associated with bud dormancy-regrowth regulation in Prunus persica
Source: Front Plant Sci. 2025 Oct 8;16:1693135. doi: 10.3389/fpls.2025.1693135 (PMC12540407; doi:10.3389/fpls.2025.1693135)
Supplement: Supplementary file 1 [file DataSheet1.zip › Supplementary Files/Supplementary Table 3.xlsx]

## Sheet: Sheet1
Supplementary Table 3.Synteny analysis of GH17 family genes in peach and Arabidopsis.
Chr3	5344989	5347147	Pp07	20929631	20930416	AT3G15800.match.Prupe.7G245500
Chr5	6871511	6873112	Pp07	18728227	18729246	AT5G20330.match.Prupe.7G200400
Chr3	21181642	21183144	Pp07	8958406	8960437	AT3G57240.match.Prupe.7G051600
Chr4	9199972	9201643	Pp01	9561370	9563615	AT4G16260.match.Prupe.1G121800
Chr2	11752064	11754066	Pp06	10122354	10124598	AT2G27500.match.Prupe.6G130300
Chr3	20705577	20707334	Pp02	26263652	26265431	AT3G55780.match.Prupe.2G245200
Chr3	5344989	5347147	Pp03	6384883	6387111	AT3G15800.match.Prupe.3G086200
Chr1	11907044	11909049	Pp05	12741121	12742801	AT1G32860.match.Prupe.5G132700
Chr1	10550855	10553295	Pp04	3959094	3961495	AT1G30080.match.Prupe.4G081200
Chr4	10130050	10132192	Pp04	3959094	3961495	AT4G18340.match.Prupe.4G081200
Chr2	7035378	7038395	Pp08	12974755	12978604	AT2G16230.match.Prupe.8G098000
Chr4	16480887	16484231	Pp08	12974755	12978604	AT4G34480.match.Prupe.8G098000
Chr5	26921584	26923488	Pp06	22738429	22740998	AT5G67460.match.Prupe.6G222300
Chr5	8281976	8284126	Pp02	29564501	29566513	AT5G24318.match.Prupe.2G314200
Chr3	2332004	2334185	Pp08	18735719	18739295	AT3G07320.match.Prupe.8G194400
Chr3	8565494	8567496	Pp01	13712468	13714957	AT3G23770.match.Prupe.1G168300
Chr4	8118537	8120358	Pp01	13712468	13714957	AT4G14080.match.Prupe.1G168300
Chr2	16525086	16527038	Pp02	25744086	25747286	AT2G39640.match.Prupe.2G235400
Chr3	20549423	20552215	Pp02	25744086	25747286	AT3G55430.match.Prupe.2G235400
Chr5	23640973	23642853	Pp06	3565720	3569165	AT5G58480.match.Prupe.6G050800
Chr3	8830336	8831838	Pp01	179494	183844	AT3G24330.match.Prupe.1G001100
Chr4	15141068	15143391	Pp01	38689182	38692719	AT4G31140.match.Prupe.1G463500
Chr5	25902533	25904804	Pp06	17402220	17404309	AT5G64790.match.Prupe.6G168700
Chr3	1036194	1039603	Pp07	274812	278146	AT3G04010.match.Prupe.7G002200
Chr5	6018914	6020590	Pp07	274812	278146	AT5G18220.match.Prupe.7G002200
Chr2	279282	282123	Pp01	31389593	31393912	AT2G01630.match.Prupe.1G331300
Chr5	22907264	22909707	Pp07	19623178	19627550	AT5G56590.match.Prupe.7G217800
Chr5	7079799	7081789	Pp07	18177097	18179410	AT5G20870.match.Prupe.7G189600
Chr3	17145797	17146867	Pp06	5272438	5274972	AT3G46570.match.Prupe.6G076900
Chr4	9646466	9648323	Pp04	169158	172206	AT4G17180.match.Prupe.4G002100
Chr3	8830336	8831838	Pp07	20073576	20080226	AT3G24330.match.Prupe.7G227000
Pp03	6384883	6387111	Pp07	20929631	20930416	Prupe.3G086200.match.Prupe.7G245500
Pp01	34305977	34308677	Pp08	12974755	12978604	Prupe.1G380300.match.Prupe.8G098000
Pp03	21588567	21591650	Pp04	13943539	13946160	Prupe.3G210700.match.Prupe.4G222100
Pp02	25744086	25747286	Pp06	5272438	5274972	Prupe.2G235400.match.Prupe.6G076900
