# Supplementary material for: Genome-wide identification of GH17 family genes and their expression patterns associated with bud dormancy-regrowth regulation in Prunus persica
Source: Front Plant Sci. 2025 Oct 8;16:1693135. doi: 10.3389/fpls.2025.1693135 (PMC12540407; doi:10.3389/fpls.2025.1693135)
Supplement: Supplementary file 1 [file DataSheet1.zip › Supplementary Files/Supplementary Table 4.xlsx]

## Sheet: Sheet1
Supplementary Table 4. Conserved motifs of GH17 proteins of peach.
Motif	Length (aa)	Amino acid conserved sequence
motif 1	29	DAMVDAVYAALEKAGFGNVEIVVSETGWP
motif 2	29	HVLSKKGTPLRPGRPIETYIFALFNENLK
motif 3	29	KVRLYDABPAALQALAGSGIZVMVGVPNE
motif 4	29	MKPJLQFLSSTGSPFLVNIYPYFAYSSBP
motif 5	21	GPESERHWGLFKPDGTPVYPI
motif 6	38	YAFNSYYQKNGQNDGTCDFSGLATVTTTDPSYGSCKFP
motif 7	21	IGVNYGTLADNLPPPTEVVAL
motif 8	21	PYYPATNIRYIAVGNEVLPSS
motif 9	21	LPAMQNJQNALVAAGLAKKIK
motif 10	15	LGSSFPPSSGSFRPD
motif 11	21	DDNEPGATPENAQTYNGNLIK
motif 12	15	ASSQAAADNWVQKNV
motif 13	15	LDYALFTPNSGVVDD
motif 14	21	ACGGADCTAJQPGGSCFEPBT
motif 15	21	TWCVAKPGADEDALQAALDYA
