# Supplementary material for: Genome-wide identification of GH17 family genes and their expression patterns associated with bud dormancy-regrowth regulation in Prunus persica
Source: Front Plant Sci. 2025 Oct 8;16:1693135. doi: 10.3389/fpls.2025.1693135 (PMC12540407; doi:10.3389/fpls.2025.1693135)
Supplement: Supplementary file 1 [file DataSheet1.zip › Supplementary Files/Supplementary Table 5.xlsx]

## Sheet: Sheet1
Supplementary Table 5. Cis-acting element analysis of the peach GH17 genes promoter region.
		Plant hormones					Environmental stress					MYB bingding site				Plant growth and development
		Aux	ABA	MeJA	SA	GA	Wound	Low-temperature	Light	Anaerobic induction	Defense and stress	Drought-inducibility	Flavonoid biosynthetic	Light	MYBHv1 binding site	Meristem expression	Cell cycle	Circadian control	Zein metabolism regulation	Seed-specific regulation	Endosperm expression	Binding site of AT-rich DNA binding protein (ATBP-1)
1	Prupe.7G227000	√	√	√		√		√	√	√		√
2	Prupe.7G002200	√	√	√	√	√			√	√	√				√	√	√		√
3	Prupe.6G168800	√	√	√	√			√	√	√	√	√							√
4	Prupe.6G168700	√		√	√				√	√										√
5	Prupe.7G189600		√			√			√	√		√		√	√	√
6	Prupe.1G463500		√		√			√	√	√	√					√					√
7	Prupe.1G001100	√	√	√		√			√	√	√				√	√
8	Prupe.4G002100		√	√		√		√	√	√		√							√
9	Prupe.6G050800	√	√	√				√	√	√	√		√					√
10	Prupe.7G051700	√	√	√	√	√		√	√	√		√		√	√				√
11	Prupe.7G052000		√					√	√	√		√		√
12	Prupe.7G051900		√	√					√	√	√	√			√				√
13	Prupe.7G051800	√		√				√	√		√			√	√	√			√
14	Prupe.7G051600				√			√	√											√		√
15	Prupe.7G052100	√	√		√			√	√	√		√				√						√
16	Prupe.1G121800	√	√		√	√			√	√				√		√
17	Prupe.4G255400			√	√	√	√	√	√	√
18	Prupe.4G255600	√	√	√				√	√	√		√				√					√	√
19	Prupe.2G263400		√	√	√				√	√	√			√		√			√
20	Prupe.2G270100	√		√		√		√	√	√		√	√			√					√
21	Prupe.7G200400		√		√	√			√	√		√				√					√
22	Prupe.7G200500		√	√				√	√	√								√	√
23	Prupe.7G200700		√		√			√	√	√	√	√				√
24	Prupe.7G142400		√			√			√	√						√	√	√		√
25	Prupe.5G008200		√	√		√			√	√		√		√
26	Prupe.7G217800		√		√	√		√	√	√	√	√
27	Prupe.1G380300		√	√				√	√	√	√	√				√
28	Prupe.8G098000		√	√	√	√			√			√			√	√	√		√		√
29	Prupe.2G314200			√	√				√	√				√				√
30	Prupe.2G235400		√	√	√	√			√							√	√
31	Prupe.6G076900	√	√	√					√	√	√	√			√	√	√
32	Prupe.4G081200		√	√	√	√	√		√	√		√		√	√	√				√
33	Prupe.7G245600	√	√	√				√	√	√	√	√		√							√
34	Prupe.7G245500	√		√	√	√			√	√	√	√							√
35	Prupe.3G086200	√		√		√			√	√				√	√	√
36	Prupe.6G130300	√	√	√		√			√		√	√				√				√	√
37	Prupe.5G132700		√			√		√	√	√		√		√							√
38	Prupe.3G210700	√	√	√	√				√	√					√			√	√	√
39	Prupe.4G222100	√	√						√	√					√
40	Prupe.1G252400	√	√			√			√	√						√			√
41	Prupe.2G245200		√	√					√	√		√							√	√
42	Prupe.8G194400	√	√		√	√		√	√	√		√					√		√
43	Prupe.1G168300		√						√	√		√										√
44	Prupe.4G019100		√	√	√	√			√	√	√	√			√	√			√		√
45	Prupe.1G331300		√	√	√	√			√	√		√		√	√				√
46	Prupe.3G016900	√	√	√		√		√	√	√	√				√	√	√				√
47	Prupe.6G005700			√				√	√	√	√										√
48	Prupe.6G222300		√	√	√	√			√	√						√					√
