# Supplementary material for: Genome-wide identification of GH17 family genes and their expression patterns associated with bud dormancy-regrowth regulation in Prunus persica
Source: Front Plant Sci. 2025 Oct 8;16:1693135. doi: 10.3389/fpls.2025.1693135 (PMC12540407; doi:10.3389/fpls.2025.1693135)
Supplement: Supplementary file 1 [file DataSheet1.zip › Supplementary Files/Supplementary Table 6.xlsx]

## Sheet: Sheet1
Supplementary Table 6. Differentially expressed PtGH17 genes in PpEBB1-oe poplar.
Locus ID	EBB1OE1_count	EBB1OE2_count	EBB1OE3_count	WT1_count	WT2_count	WT3_count	FoldChange	Log2FoldChange	Up/Down	Significant
Potri.001G006500	138	153	172	62	62	78	1.91254	0.935489	up	no
Potri.001G192200	63	93	103	39	35	47	1.78263	0.834011	up	no
Potri.001G240000	523	820	846	227	169	282	2.68647	1.42571	up	yes
Potri.001G255100	16	27	25	439	54	42	0.107397	-3.21897	down	yes
Potri.001G449100	578	662	605	523	560	695	0.864521	-0.210027	down	no
Potri.002G007300	531	783	657	136	97	173	4.0385	2.01382	up	yes
Potri.002G089200	#N/A	#N/A	#N/A	#N/A	#N/A	#N/A	#N/A	#N/A	#N/A	#N/A
Potri.002G224600	269	330	376	50	37	74	5.04974	2.33621	up	yes
Potri.002G247800	111	96	116	99	94	119	0.865772	-0.207941	down	no
Potri.002G261800	232	404	495	107	103	170	2.47258	1.30602	up	yes
Potri.003G032600	13	7	6	3	3	1	3.12486	1.64379	up	no
Potri.003G218500	354	429	465	162	211	233	1.71449	0.777776	up	no
Potri.004G086400	256	264	264	81	89	165	1.94985	0.963365	up	no
Potri.004G097400	#N/A	#N/A	#N/A	#N/A	#N/A	#N/A	#N/A	#N/A	#N/A	#N/A
Potri.004G132700	160	361	417	10	11	8	26.8543	4.74708	up	yes
Potri.004G153800	262	364	463	115	106	216	2.07321	1.05187	up	yes
Potri.004G202400	253	231	179	293	274	385	0.581635	-0.781814	down	no
Potri.005G172000	#N/A	#N/A	#N/A	#N/A	#N/A	#N/A	#N/A	#N/A	#N/A	#N/A
Potri.006G046100	1	0	0	5	0	0	0.183191	-2.44858	down	no
Potri.006G048100	0	3	3	0	2	3	0.981815	-0.0264774	down	no
Potri.006G216700	19	14	26	8	8	15	1.5929	0.671654	up	no
Potri.006G280700	14	19	9	13	7	4	1.46196	0.547905	up	no
Potri.007G078900	#N/A	#N/A	#N/A	#N/A	#N/A	#N/A	#N/A	#N/A	#N/A	#N/A
Potri.008G055900	65	88	148	81	74	77	1.08337	0.115519	up	no
Potri.008G056000	621	994	1087	100	79	151	6.8075	2.76713	up	yes
Potri.009G050401	#N/A	#N/A	#N/A	#N/A	#N/A	#N/A	#N/A	#N/A	#N/A	#N/A
Potri.009G076500	41	61	39	15	24	15	2.16809	1.11642	up	yes
Potri.009G115400	861	874	954	756	824	885	0.910622	-0.135075	down	no
Potri.009G163700	107	92	90	57	63	49	1.43027	0.516291	up	no
Potri.010G088500	#N/A	#N/A	#N/A	#N/A	#N/A	#N/A	#N/A	#N/A	#N/A	#N/A
Potri.010G108500	280	331	312	206	151	184	1.42465	0.510609	up	no
Potri.010G142800	2545	2642	2557	2043	1010	1733	1.35566	0.438997	up	no
Potri.010G203800	#N/A	#N/A	#N/A	#N/A	#N/A	#N/A	#N/A	#N/A	#N/A	#N/A
Potri.011G006100	300	327	301	219	188	245	1.18799	0.248517	up	no
Potri.011G084900	71	170	317	16	4	4	19.4863	4.28439	up	yes
Potri.011G094400	239	160	176	146	220	188	0.868791	-0.202919	down	no
Potri.011G152400	375	466	450	505	470	462	0.749337	-0.416314	down	no
Potri.012G017800	63	70	90	12	16	34	2.995	1.58255	up	yes
Potri.013G059700	882	947	919	416	399	319	2.02452	1.01758	up	yes
Potri.014G158400	1612	2004	2054	529	307	549	3.41878	1.77348	up	yes
Potri.014G182321	#N/A	#N/A	#N/A	#N/A	#N/A	#N/A	#N/A	#N/A	#N/A	#N/A
Potri.014G182500	0	0	0	0	1	0	0.428777	-1.2217	down	no
Potri.014G183500	5	2	3	1	0	1	4.22223	2.078	up	no
Potri.014G183800	54	38	17	100	192	155	0.203476	-2.29707	down	yes
Potri.014G184300	2	1	0	13	15	14	0.0596963	-4.06621	down	yes
Potri.014G184900	17	19	12	11	36	31	0.510258	-0.970702	down	no
Potri.014G185100	7	2	5	8	9	15	0.367527	-1.44408	down	no
Potri.016G002800	111	124	85	172	169	125	0.573086	-0.803176	down	no
Potri.016G057600	1038	2376	1717	47	19	2	63.1393	5.98047	up	yes
Potri.018G000900	91	57	92	58	52	64	1.15769	0.211249	up	no
Potri.018G068600	467	557	521	277	221	277	1.66349	0.734212	up	no
Potri.018G072300	2	3	0	3	3	3	0.460892	-1.1175	down	no
Potri.018G129500	290	418	536	238	233	339	1.27837	0.354309	up	no
Potri.018G150400	205	248	182	160	109	148	1.27063	0.345548	up	no
