# Supplementary material for: Genome-wide identification of GH17 family genes and their expression patterns associated with bud dormancy-regrowth regulation in Prunus persica
Source: Front Plant Sci. 2025 Oct 8;16:1693135. doi: 10.3389/fpls.2025.1693135 (PMC12540407; doi:10.3389/fpls.2025.1693135)
Supplement: Supplementary file 1 [file DataSheet1.zip › Supplementary Files/Supplementary Table 7.xlsx]

## Sheet: Sheet1
Supplementary Table 7. Promoter sequences of PpGH17 genes contained GCC-box like elements, and the red-highlighted letters represent the GCC-box like element, which PpEBB1 directly binds to.
Locus ID	Gene name	Promoter sequences
Prupe.1G121800	GH17-40	GGAGAAATTTGGTCATGCCTGGTTCGAATAGCTGTCAGTCCCTTTATCTTTAAGGTTGGTGTATTGGTTTGTCCTCGTTGCTTGATTTAGTATTGCAAAACTTTGTTTCAAAAGTCATGAATGCATTGGTGTATGTGGTGGAAAAAGAAGTCTTAAAAAGGATACGTGGTGTTGTACTACTCTTACTATATTCATATACCAGCTTATGTGACAAATGAAGTGTACAATCACATCAATTAAAATTAATTGAATATTTTCTTTTCTTTTATGATTTATTGGCACTTTTTAATTGATGTGGTTGTATACATCATCTGCCACATAAAGTGGTATGATAATGCAAAGAACCCACTAGTGTAGTGGTTTGAAGTATTTATTCCCTCAAGCAAGGTCCAGGGTTCG…
Prupe.1G252400	GH17-24	TTTTGACAGATATGCCAATCCAGCAACTACAAGTTACTGATGATCCCATCTTTACGTGTGACATCATCATGCAATTCATCCAGTGGCTCGGGGCTCTCCAATCACAATATGATCACCAGGCTGCTTCATTTCACCTTTCATGTGAATGTGATGATCACTATTTCCATGATGTGGTTTGCTGTGATTGTTCATGTATCCTCTGCTCTCTGATCCGCTGCCATTGCCATTTGGGATTTTCTTGTCAAACCCGAATTCGATGTCTGCGTCTTTTGGGGCACGAAAGCTGGGATTATTATTATTCCCAAACTCCATGTGGTTATGATTCACTGCAGCTTCTTTTTTGCTGGGACGAAAGTTGTGCGCCGGTTGCTTGTTGGGTTTTGAGTTGTGGAGGCGGCG…
Prupe.2G235400	GH17-11	AAATGAAAAGAAGCTATGAACCTGGGGGATTCTATTTATTAGCGTACTTGTTCTAACATTTGTGTACAAAATGACCATTTTACCCCAACATGTGAATGAGTGACAAATGGAAAACATGCAATATGTATAATTTTTGTTATTATATCCAGACAAAATCCAAGGTGGGTACTTGCATATCTGCCATTTGTGAAGTTTTATTCAAGGAATTAGTTGGCAATTAACGCAGTTAACGAGCTTTGATATCTTAATGCAACCAATGTTTATTTTTTGTTAATATTCAAGTAAAAACAAACTAAATGTTGGCATGCAAGCCACTTGTACATGTTCTTACCATGATTTTCAATTGTAGAACTTTGAATGTATTCTAATACTAACTCTTAATTTTTGGATCAAACTAAT…
Prupe.3G016900	GH17-22	AATGGAAACCAAGTAAACGACTAATGAAAGAGAAATGGTAAGAACTTAAAACGAAAACTGATGAGCAATATCTTAAACCCTTAGATATAAATATTAAAATTACCTGGGAGAAGAAGAACTAACCAGATTTTAGTTTGAAGAAAGTTGAGTCAAGAATCTTAATTCCTATTTCTTTAGGTGGCCGAATCTTGATTCTCGAATGAGAGTTGAAGTAAGAGAATGTGAGGAGACTTTAGAGTCCCCCCTATTTACTGAGTAGTGGGTCTGGGTTCATTTGAAGAGAGAGAAGGAGGGGAAGGGGAGACAGTGAGGAGAGGCTGGAGTGGGGGTGGGGTGGTGGTGATGAGTGGGTAGGGTGGCGGTGGTGGCGGTGAGGAGAATATGGGGTGCTGGGTTTTG…
Prupe.3G086200	GH17-3	CCACAAGCAGGGGAAGATCAAGCGAATGGAACTTGCGGCAAAAAACAGGATGAAACAGCTGCTGTGACTGTGGAAGAAAATGGGGCTGCGGAGAAAGAGAATGTGGATGCAGCAGCACCTCATACGGAGGGAGAGATCAAAGGGAATAACGATGCAGCAGAGAACGGTGGAAAATGCAATGCTGAAGCTGACGAGAAAATCAAGACCAAGGATGGGGAGGTTGTTGAAAATGGCAAGGCTGAGCAAGTGGTGCAAGCTGATGCCCCACAAAATCTACAGACCCCTCCATTGAGCCGCTGAACGTATCTACCACCTTTCTAGTGAGCTGTTGAATGTGCTGTACTACCATTTATCACACTTAGGATTCTGTGACATCCATTTAACCCTTTATTTTGCGCC…
Prupe.6G050800	GH17-25	TTTGCATTAATCTGTCAAATAACCAAAACCAAACAAAGCCAGAATTGACATAAACTCTACATAAATAAAACCCAGAACCAAGAAAAGATCAAAACTTTATATTGATTGGCATACAAGAAAGCATCAATCTTTTAGGAAAAGAACAATTCTAGTGAACATGAAGAACGGAAAAAGACCATAAAGTTGAAGACTTTGGGGTTAATTATAAAAATGTGGACATGGGAGATTGAGAAACTTACTTTATCTGCTCATTGATGGCAGCTTCAGATTGGTCAGAGTACTTTTGGCGAGCAAGCGAAGCATGAGGGGCAGTGGGGACTAGAAGGAGCTCCTTCTTGACCTCCTCAAAGGGCTCGAACACTGCCTCCATGGTGGCTCTGTTATTAGCTTCATTTTTGG…
Prupe.6G130300	GH17-4	ATACTTGTTCTTTCTTTTATTTTCTATTCATCAAATTTTTTCTATCAACGATAAGATGTTTATAAGATATTTCTATAACGATCGACATACTCACAATAAAGTTACATTATTAGGTCTCGATATCAAATTTGTACCGCTACACCAAAAACTAGTTAGGCAATAAATCTTTTTTTTTGTTTTTTTAATGAGATTAGAGGATCGTTTTCATAAATGACGGTTTTTGTTTTGCATATATTTTTCTACTTGCTTGTCATATTGGCTTTCTCTGTTTTGTATATAAGTTCGATGAATAAGAGCAAGCAAGCACGCTGATGTTGAAAGCACATGTTGCCAAACCTGCTTGCATCATTGAATCGTTTTCCCATGGAATTCAGTTAATTCTCTACCTTATTATTGAAT…
Prupe.6G168700	GH17-31	ATTGAGTACACCCTATTATAAAAGTATATATTGAATTACTGATTTACCCTAATATAAAATGACCAAAGGATATATGGAATTATGAAACAAATATAATTTTAATAAGTACACCCTACTAACCATATTCAACCCTAATCAAGAGATTACTCGGTACCCATCTTTGTGATCCGCGAGTCAGAATGGCTTGGAGCAGATGAAGCCTTCCTTCTTTCTTCTCAGAACTATTTCTTAGCAATTTAGATTAGACAACTTAAAAAGCAGCGACACATCTACTAGACAACTTTTAGAAGGGTACTTTTGACTTGGCTGTTGTCAATGTTGACTAGTTCTGCATATTGATTGGAGAGCTTCTTACTGTTTCTTGATGTGAGTAAATAACATCAAGGTTTCAATCTATTC…
Prupe.7G051600	GH17-43	AAAAGTAATAGTAGATAAATAAATATATATATATGGAGCTAAAGTTGTACCAAAACTTTTGTAATAGTAGATAAATAAATAAATATATATATGGAGCTAATGTAAAAGTATATATATATGGAGCTAATGTAATAGTAGATAAATAAATATATATCTATTATAAATATATATAATAGATAAATATATATATATATGTTGTACCAAAACTTTTGTTCCGCAAGTTGTACCAAAACTTTTGTTCTTATGCAAGATGACCAATAAAATGTCATCTGGGATATGTATAGATTTTTAATTTTACAAGCGATATTAGTAGATTGAGAATTTGAACACAGGATCTCGAGAACAAAAGTAACTGCACTTAACCACATATTCAAAATCCAAATACAAAAGTATAAAGGT…
Prupe.7G142400	GH17-34	TTTTTTTTGTGAGGGTTCGAGCCCGGTTGTAGCTGTAGTTTTAGCCGACCCAAAACAGAGAAAAACAGAGGCTGTTCTGGAGCCGACTGAAATGTCGTGCTTAACAGAACACACTGTAAAAGCCTGTTCACTCTGCTTCATATATGCCTCAGAAACCCTGTTTCGTTATGCTACAGCAGGACCAATCTCACTCTCCCACACTCTCTCTCTCTCCTCCTTCTCTCTCCATAAAACCCCCTTCACCCCCTCCCCGCAAAAACCCAAAATCCCATTCTCTCATTTTCTTCACCATCATCTTATATCACTGCTCCAACAAAAATATCAAACACCTTTGATTAAACCCCACAACCAAACCAAACTTAGCCGTTTGATTGAGACCCAAATGCCGTCGGACTCGAG…
Prupe.7G227000	GH17-30	AACAACTCCATCGCCTATAAAAGAACAAAACCACAACCATATAATTCCGTGTTCGTTCAAACACTAATAACTCTGTAGTTTCGTCTTTCCTGCCTCCCGATTTTCGCCGCCGCCAGTTCTCCATGACAAGTCCTAATTTTCCCCAAAACCAAGTCACACGCCGAGTCCGCCGGAAAATCCACCGGAAAATGGGGTTTCGAAAGCGGTGCTTTATGATGGCGAAGCACCAAAAGACCCGGTTCTACATCCTCGGACGCTGCGTTTCGATGCTCCTCTGCTGGCACGACCACTCCATATCAGATTAGCCAATAGCCAGAGCTAGCTAGCTCCAAGAATTTTCCAAATTGATTGGTCAACGTGGCACACACAGTCTTATTGCTTGTGCTGTTCTCCAAGAGT…
